# Supplementary material for: A global scoping review of the circumstances of care seeking for abortion later in pregnancy
Source: PLOS Glob Public Health. 2024 Dec 5;4(12):e0003965. doi: 10.1371/journal.pgph.0003965 (PMC11620362; doi:10.1371/journal.pgph.0003965)
Supplement: S1 Table — (XLSX) [file pgph.0003965.s001.xlsx]

## Sheet: PubMedSearchHistory
S1 Table. Bibliographic database search strategy for OVID/PubMed
Search number	Query	Sort By	Filters	Search Details	Results	Time
24	(((("gestational age"[MeSH Terms] OR ("gestational"[All Fields] AND "age"[All Fields]) OR "gestational age"[All Fields] OR ("pregnancy"[MeSH Terms] OR "pregnancy"[All Fields]) AND duration[All Fields] OR gestational[All Fields] AND duration[All Fields]) OR (Clinical[All Fields] AND officer[All Fields] OR "clinician"[All Fields] OR "nurses"[MeSH Terms] OR "nurses"[All Fields] OR "nurse"[All Fields…	Most Recent	from 2012 - 2021	(((((((((("gestational age"[MeSH Terms] OR ("gestational"[All Fields] AND "age"[All Fields]) OR "gestational age"[All Fields] OR ("pregnancy"[MeSH Terms] OR "pregnancy"[All Fields])) AND ("duration"[All Fields] OR "durations"[All Fields])) OR ("gestate"[All Fields] OR "gestated"[All Fields] OR "gestates"[All Fields] OR "gestating"[All Fields] OR "gestational"[All Fields] OR "gestations"[All Field…	2207	20:48:33
35	(((((("gestational age"[MeSH Terms] OR ("gestational"[All Fields] AND "age"[All Fields]) OR "gestational age"[All Fields] OR ("pregnancy"[MeSH Terms] OR "pregnancy"[All Fields]) AND duration[All Fields] OR gestational[All Fields] AND duration[All Fields]) OR (Clinical[All Fields] AND officer[All Fields] OR "clinician"[All Fields] OR "nurses"[MeSH Terms] OR "nurses"[All Fields] OR "nurse"[All Fiel…	Most Recent		(((((((((((("gestational age"[MeSH Terms] OR ("gestational"[All Fields] AND "age"[All Fields]) OR "gestational age"[All Fields] OR ("pregnancy"[MeSH Terms] OR "pregnancy"[All Fields])) AND ("duration"[All Fields] OR "durations"[All Fields])) OR ("gestate"[All Fields] OR "gestated"[All Fields] OR "gestates"[All Fields] OR "gestating"[All Fields] OR "gestational"[All Fields] OR "gestations"[All Fie…
radition s""[All Fields] OR ""traditional""[All Fields] OR ""traditionals""[All Fields] OR ""traditions""[All Fields])) AND (""healer""[All Fields] OR ""healer s""[All Fields] OR ""healers""[All Fields])) OR (""healer""[All Fields] OR ""healer s""[All Fields] OR ""healers""[All Fields]) OR ((((((((((""dried""[All Fields] AND (""lawsonia plant""[MeSH Terms] OR (""lawsonia""[All Fields] AND ""plant…	induced""[MeSH Terms] OR (""abortion""[All Fields] AND ""induced""[All Fields]) OR ""induced abortion""[All Fields] OR (""pregnancy""[All Fields] AND ""termination""[All Fields]) OR ""pregnancy termination""[All Fields])) OR ""abortion	criminal""[MeSH Terms] OR (""abortion""[All Fields] AND ""criminal""[All Fields]) OR ""criminal abortion""[All Fields] OR (""illegal""[All Fields] AND ""abortion""[All Fields]) OR ""illegal abortion""[All Fields] OR ""abortion	criminal""[MeSH Terms] OR (""abortion""[All Fields] AND ""criminal""[All Fields]) OR ""criminal abortion""[All Fields] OR (""illegal""[All Fields] AND ""abortions""[All Fields]) OR ""illegal abortions""[All Fields]) OR ((((((((""self induced""[All Fields] AND (""abortion	induced""[MeSH Terms] OR (""abortion""[All Fields] AND ""induced""[All Fields]) OR ""induced abortion""[All Fields] OR ""abortion""[All Fields])) OR ""self induced""[All Fields]) AND ((""abortion""[All Fields] AND ""spontaneous""[All Fields]) OR ""spontaneous abortion""[All Fields] OR ""miscarriage""[All Fields])) OR ""abortifacient agents""[Pharmacological Action] OR ""abortifacient agents""[MeS…	induced""[MeSH Terms] OR (""abortion""[All Fields] AND ""induced""[All Fields]) OR ""induced abortion""[All Fields] OR (""induced""[All Fields] AND ""abortion""[All Fields]))) OR ""ethacridine""[MeSH Terms] OR ""ethacridine""[All Fields] OR (""ethacridine""[All Fields] AND ""lactate""[All Fields]) OR ""ethacridine lactate""[All Fields] OR (""ethacridine""[MeSH Terms] OR ""ethacridine""[All Fields…	induced""[MeSH Terms] OR (""abortion""[All Fields] AND ""induced""[All Fields]) OR ""induced abortion""[All Fields] OR ""abortion""[All Fields])) OR (""intact""[All Fields] OR ""intacts""[All Fields])) AND (""dilatation	pathologic""[MeSH Terms] OR (""dilatation""[All Fields] AND ""pathologic""[All Fields]) OR ""pathologic dilatation""[All Fields] OR ""dilation""[All Fields]) AND (""extract""[All Fields] OR ""extract s""[All Fields] OR ""extractabilities""[All Fields] OR ""extractability""[All Fields] OR ""extractable""[All Fields] OR ""extractables""[All Fields] OR ""extractant""[All Fields] OR ""extractants""[A…	induced""[MeSH Terms] OR (""abortion""[All Fields] AND ""induced""[All Fields]) OR ""induced abortion""[All Fields] OR ""abortion""[All Fields])) OR ""ru486""[All Fields] OR ""methotrexate""[MeSH Terms] OR ""methotrexate""[All Fields] OR ""late""[All Fields]) AND (""medic""[All Fields] OR ""medical""[All Fields] OR ""medicalization""[MeSH Terms] OR ""medicalization""[All Fields] OR ""medicalizati…	induced""[MeSH Terms] OR (""abortion""[All Fields] AND ""induced""[All Fields]) OR ""induced abortion""[All Fields] OR ""abortion""[All Fields])) OR (""late""[All Fields] AND (""abortion	induced""[MeSH Terms] OR (""abortion""[All Fields] AND ""induced""[All Fields]) OR ""induced abortion""[All Fields] OR ""abortion""[All Fields])) OR (""dilatation	pathologic""[MeSH Terms] OR (""dilatation""[All Fields] AND ""pathologic""[All Fields]) OR ""pathologic dilatation""[All Fields] OR ""dilation""[All Fields])) AND (""evacuate""[All Fields] OR ""evacuated""[All Fields] OR ""evacuates""[All Fields] OR ""evacuating""[All Fields] OR ""evacuation""[All Fields] OR ""evacuations""[All Fields] OR ""evacuator""[All Fields] OR ""evacuators""[All Fields])) …	operative""[MeSH Terms] OR (""surgical""[All Fields] AND ""procedures""[All Fields] AND ""operative""[All Fields]) OR ""operative surgical procedures""[All Fields] OR ""surgical""[All Fields])) AND ""two stage""[All Fields] AND (""abortion	induced""[MeSH Terms] OR (""abortion""[All Fields] AND ""induced""[All Fields]) OR ""induced abortion""[All Fields] OR ""abortion""[All Fields])) OR (((((""mva""[All Fields] OR (""electricity""[MeSH Terms] OR ""electricity""[All Fields] OR ""electric""[All Fields])) AND (""vacuum curettage""[MeSH Terms] OR (""vacuum""[All Fields] AND ""curettage""[All Fields]) OR ""vacuum curettage""[All Fields] …	formal""[MeSH Terms] OR (""social""[All Fields] AND ""control""[All Fields] AND ""formal""[All Fields]) OR ""formal social control""[All Fields] OR ""regulation""[All Fields])) OR ""mifepristone""[MeSH Terms] OR ""mifepristone""[All Fields] OR ""misoprostol""[MeSH Terms] OR ""misoprostol""[All Fields]) OR ((""curettage""[MeSH Terms] OR ""curettage""[All Fields] OR ""vacuum curettage""[MeSH Terms]…	induced""[MeSH Terms] OR ""abortion""[Title/Abstract] OR ""abortions""[Title/Abstract] OR ""abortion	criminal""[MeSH Terms] OR ""abortion	spontaneous""[MeSH Terms] OR ""miscarriage""[Title/Abstract] OR ""menstrual regulation""[Title/Abstract] OR ""abortion	legal""[MeSH Terms] OR ""termination of pregnancy""[Title/Abstract] OR ""pregnancy termination""[Title/Abstract] OR ""postabortion""[Title/Abstract] OR ""post abortion""[Title/Abstract])) AND 2012/01/01:2021/12/31[Date - Publication])"	628	20:01:23
34	(((((("gestational age"[MeSH Terms] OR ("gestational"[All Fields] AND "age"[All Fields]) OR "gestational age"[All Fields] OR ("pregnancy"[MeSH Terms] OR "pregnancy"[All Fields]) AND duration[All Fields] OR gestational[All Fields] AND duration[All Fields]) OR (Clinical[All Fields] AND officer[All Fields] OR "clinician"[All Fields] OR "nurses"[MeSH Terms] OR "nurses"[All Fields] OR "nurse"[All Fiel…	Most Recent	Clinical Trial, Controlled Clinical Trial, Randomized Controlled Trial	((((((((((((("gestational age"[MeSH Terms] OR ("gestational"[All Fields] AND "age"[All Fields]) OR "gestational age"[All Fields] OR ("pregnancy"[MeSH Terms] OR "pregnancy"[All Fields])) AND ("duration"[All Fields] OR "durations"[All Fields])) OR ("gestate"[All Fields] OR "gestated"[All Fields] OR "gestates"[All Fields] OR "gestating"[All Fields] OR "gestational"[All Fields] OR "gestations"[All Fi…
tradition s"[All Fields] OR "traditional"[All Fields] OR "traditionals"[All Fields] OR "traditions"[All Fields])) AND ("healer"[All Fields] OR "healer s"[All Fields] OR "healers"[All Fields])) OR ("healer"[All Fields] OR "healer s"[All Fields] OR "healers"[All Fields]) OR (((((((((("dried"[All Fields] AND ("lawsonia plant"[MeSH Terms] OR ("lawsonia"[All Fields] AND "plant"[All Fields]) OR "lawson…	38	20:01:14
27	(((("gestational age"[MeSH Terms] OR ("gestational"[All Fields] AND "age"[All Fields]) OR "gestational age"[All Fields] OR ("pregnancy"[MeSH Terms] OR "pregnancy"[All Fields]) AND duration[All Fields] OR gestational[All Fields] AND duration[All Fields]) OR (Clinical[All Fields] AND officer[All Fields] OR "clinician"[All Fields] OR "nurses"[MeSH Terms] OR "nurses"[All Fields] OR "nurse"[All Fields…	Most Recent	Clinical Trial, Controlled Clinical Trial, Randomized Controlled Trial, from 2012 - 2021	(((((((((("gestational age"[MeSH Terms] OR ("gestational"[All Fields] AND "age"[All Fields]) OR "gestational age"[All Fields] OR ("pregnancy"[MeSH Terms] OR "pregnancy"[All Fields])) AND ("duration"[All Fields] OR "durations"[All Fields])) OR ("gestate"[All Fields] OR "gestated"[All Fields] OR "gestates"[All Fields] OR "gestating"[All Fields] OR "gestational"[All Fields] OR "gestations"[All Field…	80	20:00:46
22	(((("gestational age"[MeSH Terms] OR ("gestational"[All Fields] AND "age"[All Fields]) OR "gestational age"[All Fields] OR ("pregnancy"[MeSH Terms] OR "pregnancy"[All Fields]) AND duration[All Fields] OR gestational[All Fields] AND duration[All Fields]) OR (Clinical[All Fields] AND officer[All Fields] OR "clinician"[All Fields] OR "nurses"[MeSH Terms] OR "nurses"[All Fields] OR "nurse"[All Fields…	Most Recent	Meta-Analysis, Systematic Review, from 2012 - 2021	(((((((((("gestational age"[MeSH Terms] OR ("gestational"[All Fields] AND "age"[All Fields]) OR "gestational age"[All Fields] OR ("pregnancy"[MeSH Terms] OR "pregnancy"[All Fields])) AND ("duration"[All Fields] OR "durations"[All Fields])) OR ("gestate"[All Fields] OR "gestated"[All Fields] OR "gestates"[All Fields] OR "gestating"[All Fields] OR "gestational"[All Fields] OR "gestations"[All Field…	124	19:58:08
33	(((prognosis[MeSH Terms]) OR ("Epidemiologic Studies"[Mesh])) OR ("Outcome and Process Assessment, Health Care"[Mesh])) AND ((((("gestational age"[MeSH Terms] OR ("gestational"[All Fields] AND "age"[All Fields]) OR "gestational age"[All Fields] OR ("pregnancy"[MeSH Terms] OR "pregnancy"[All Fields]) AND duration[All Fields] OR gestational[All Fields] AND duration[All Fields]) OR (Clinical[All Fie…	Most Recent		("prognosis"[MeSH Terms] OR "Epidemiologic Studies"[MeSH Terms] OR "outcome and process assessment, health care"[MeSH Terms]) AND ((((((((("gestational age"[MeSH Terms] OR ("gestational"[All Fields] AND "age"[All Fields]) OR "gestational age"[All Fields] OR ("pregnancy"[MeSH Terms] OR "pregnancy"[All Fields])) AND ("duration"[All Fields] OR "durations"[All Fields])) OR ("gestate"[All Fields] OR "…	540	19:54:16
32	((prognosis[MeSH Terms]) OR ("Epidemiologic Studies"[Mesh])) OR ("Outcome and Process Assessment, Health Care"[Mesh])	Most Recent		"prognosis"[MeSH Terms] OR "Epidemiologic Studies"[MeSH Terms] OR "outcome and process assessment, health care"[MeSH Terms]	3938090	19:53:50
31	prognosis[MeSH Terms]	Most Recent		"prognosis"[MeSH Terms]	1772055	19:53:37
30	"Epidemiologic Studies"[Mesh]	Most Recent		"Epidemiologic Studies"[MeSH Terms]	2792196	19:51:33
28	"Outcome and Process Assessment, Health Care"[Mesh]	Most Recent		"outcome and process assessment, health care"[MeSH Terms]	1264413	19:50:20
26	(((("gestational age"[MeSH Terms] OR ("gestational"[All Fields] AND "age"[All Fields]) OR "gestational age"[All Fields] OR ("pregnancy"[MeSH Terms] OR "pregnancy"[All Fields]) AND duration[All Fields] OR gestational[All Fields] AND duration[All Fields]) OR (Clinical[All Fields] AND officer[All Fields] OR "clinician"[All Fields] OR "nurses"[MeSH Terms] OR "nurses"[All Fields] OR "nurse"[All Fields…	Most Recent	Controlled Clinical Trial, Randomized Controlled Trial, from 2012 - 2021	(((((((((("gestational age"[MeSH Terms] OR ("gestational"[All Fields] AND "age"[All Fields]) OR "gestational age"[All Fields] OR ("pregnancy"[MeSH Terms] OR "pregnancy"[All Fields])) AND ("duration"[All Fields] OR "durations"[All Fields])) OR ("gestate"[All Fields] OR "gestated"[All Fields] OR "gestates"[All Fields] OR "gestating"[All Fields] OR "gestational"[All Fields] OR "gestations"[All Field…	70	19:38:54
25	(((("gestational age"[MeSH Terms] OR ("gestational"[All Fields] AND "age"[All Fields]) OR "gestational age"[All Fields] OR ("pregnancy"[MeSH Terms] OR "pregnancy"[All Fields]) AND duration[All Fields] OR gestational[All Fields] AND duration[All Fields]) OR (Clinical[All Fields] AND officer[All Fields] OR "clinician"[All Fields] OR "nurses"[MeSH Terms] OR "nurses"[All Fields] OR "nurse"[All Fields…	Most Recent	Randomized Controlled Trial, from 2012 - 2021	(((((((((("gestational age"[MeSH Terms] OR ("gestational"[All Fields] AND "age"[All Fields]) OR "gestational age"[All Fields] OR ("pregnancy"[MeSH Terms] OR "pregnancy"[All Fields])) AND ("duration"[All Fields] OR "durations"[All Fields])) OR ("gestate"[All Fields] OR "gestated"[All Fields] OR "gestates"[All Fields] OR "gestating"[All Fields] OR "gestational"[All Fields] OR "gestations"[All Field…	67	19:38:48
23	(((("gestational age"[MeSH Terms] OR ("gestational"[All Fields] AND "age"[All Fields]) OR "gestational age"[All Fields] OR ("pregnancy"[MeSH Terms] OR "pregnancy"[All Fields]) AND duration[All Fields] OR gestational[All Fields] AND duration[All Fields]) OR (Clinical[All Fields] AND officer[All Fields] OR "clinician"[All Fields] OR "nurses"[MeSH Terms] OR "nurses"[All Fields] OR "nurse"[All Fields…	Most Recent	Systematic Review, from 2012 - 2021	(((((((((("gestational age"[MeSH Terms] OR ("gestational"[All Fields] AND "age"[All Fields]) OR "gestational age"[All Fields] OR ("pregnancy"[MeSH Terms] OR "pregnancy"[All Fields])) AND ("duration"[All Fields] OR "durations"[All Fields])) OR ("gestate"[All Fields] OR "gestated"[All Fields] OR "gestates"[All Fields] OR "gestating"[All Fields] OR "gestational"[All Fields] OR "gestations"[All Field…	111	19:38:35
21	(((("gestational age"[MeSH Terms] OR ("gestational"[All Fields] AND "age"[All Fields]) OR "gestational age"[All Fields] OR ("pregnancy"[MeSH Terms] OR "pregnancy"[All Fields]) AND duration[All Fields] OR gestational[All Fields] AND duration[All Fields]) OR (Clinical[All Fields] AND officer[All Fields] OR "clinician"[All Fields] OR "nurses"[MeSH Terms] OR "nurses"[All Fields] OR "nurse"[All Fields…	Most Recent	Systematic Review, from 2012 - 2022	(((((((((("gestational age"[MeSH Terms] OR ("gestational"[All Fields] AND "age"[All Fields]) OR "gestational age"[All Fields] OR ("pregnancy"[MeSH Terms] OR "pregnancy"[All Fields])) AND ("duration"[All Fields] OR "durations"[All Fields])) OR ("gestate"[All Fields] OR "gestated"[All Fields] OR "gestates"[All Fields] OR "gestating"[All Fields] OR "gestational"[All Fields] OR "gestations"[All Field…	111	19:37:13
20	(((("gestational age"[MeSH Terms] OR ("gestational"[All Fields] AND "age"[All Fields]) OR "gestational age"[All Fields] OR ("pregnancy"[MeSH Terms] OR "pregnancy"[All Fields]) AND duration[All Fields] OR gestational[All Fields] AND duration[All Fields]) OR (Clinical[All Fields] AND officer[All Fields] OR "clinician"[All Fields] OR "nurses"[MeSH Terms] OR "nurses"[All Fields] OR "nurse"[All Fields…	Most Recent	from 2012 - 2022	(((((((((("gestational age"[MeSH Terms] OR ("gestational"[All Fields] AND "age"[All Fields]) OR "gestational age"[All Fields] OR ("pregnancy"[MeSH Terms] OR "pregnancy"[All Fields])) AND ("duration"[All Fields] OR "durations"[All Fields])) OR ("gestate"[All Fields] OR "gestated"[All Fields] OR "gestates"[All Fields] OR "gestating"[All Fields] OR "gestational"[All Fields] OR "gestations"[All Field…	2207	19:10:55
19	(((("gestational age"[MeSH Terms] OR ("gestational"[All Fields] AND "age"[All Fields]) OR "gestational age"[All Fields] OR ("pregnancy"[MeSH Terms] OR "pregnancy"[All Fields]) AND duration[All Fields] OR gestational[All Fields] AND duration[All Fields]) OR (Clinical[All Fields] AND officer[All Fields] OR "clinician"[All Fields] OR "nurses"[MeSH Terms] OR "nurses"[All Fields] OR "nurse"[All Fields…	Most Recent		((((((((("gestational age"[MeSH Terms] OR ("gestational"[All Fields] AND "age"[All Fields]) OR "gestational age"[All Fields] OR ("pregnancy"[MeSH Terms] OR "pregnancy"[All Fields])) AND ("duration"[All Fields] OR "durations"[All Fields])) OR ("gestate"[All Fields] OR "gestated"[All Fields] OR "gestates"[All Fields] OR "gestating"[All Fields] OR "gestational"[All Fields] OR "gestations"[All Fields…	6920	19:10:40
18	((("gestational age"[MeSH Terms] OR ("gestational"[All Fields] AND "age"[All Fields]) OR "gestational age"[All Fields] OR ("pregnancy"[MeSH Terms] OR "pregnancy"[All Fields]) AND duration[All Fields] OR gestational[All Fields] AND duration[All Fields]) OR (Clinical[All Fields] AND officer[All Fields] OR "clinician"[All Fields] OR "nurses"[MeSH Terms] OR "nurses"[All Fields] OR "nurse"[All Fields]…	Most Recent		(((((((("gestational age"[MeSH Terms] OR ("gestational"[All Fields] AND "age"[All Fields]) OR "gestational age"[All Fields] OR ("pregnancy"[MeSH Terms] OR "pregnancy"[All Fields])) AND ("duration"[All Fields] OR "durations"[All Fields])) OR ("gestate"[All Fields] OR "gestated"[All Fields] OR "gestates"[All Fields] OR "gestating"[All Fields] OR "gestational"[All Fields] OR "gestations"[All Fields]…	756585	19:10:15
17	"gestational age"[MeSH Terms] OR ("gestational"[All Fields] AND "age"[All Fields]) OR "gestational age"[All Fields] OR ("pregnancy"[MeSH Terms] OR "pregnancy"[All Fields]) AND duration[All Fields] OR gestational[All Fields] AND duration[All Fields]	Most Recent		((("gestational age"[MeSH Terms] OR ("gestational"[All Fields] AND "age"[All Fields]) OR "gestational age"[All Fields] OR ("pregnancy"[MeSH Terms] OR "pregnancy"[All Fields])) AND ("duration"[All Fields] OR "durations"[All Fields])) OR ("gestate"[All Fields] OR "gestated"[All Fields] OR "gestates"[All Fields] OR "gestating"[All Fields] OR "gestational"[All Fields] OR "gestations"[All Fields] OR "…	31032	12:59:37
16	Clinical[All Fields] AND officer[All Fields] OR "clinician"[All Fields] OR "nurses"[MeSH Terms] OR "nurses"[All Fields] OR "nurse"[All Fields] OR "midwifery"[MeSH Terms] OR "midwifery"[All Fields] OR "midwife"[All Fields] OR "nurse midwives"[MeSH Terms] OR ("nurse"[All Fields] AND "midwives"[All Fields]) OR "nurse midwives"[All Fields] OR ("nurse"[All Fields] AND "midwife"[All Fields]) OR "nurse …	Most Recent		(((((("ambulatory care facilities"[MeSH Terms] OR ("ambulatory"[All Fields] AND "care"[All Fields] AND "facilities"[All Fields]) OR "ambulatory care facilities"[All Fields] OR "clinic"[All Fields] OR "clinic s"[All Fields] OR "clinical"[All Fields] OR "clinically"[All Fields] OR "clinicals"[All Fields] OR "clinics"[All Fields]) AND ("office"[All Fields] OR "office s"[All Fields] OR "officer"[All …	5178	12:58:03
14	dried[All Fields] AND ("lawsonia plant"[MeSH Terms] OR ("lawsonia"[All Fields] AND "plant"[All Fields]) OR "lawsonia plant"[All Fields] OR "henna"[All Fields]) OR ("daucus carota"[MeSH Terms] OR ("daucus"[All Fields] AND "carota"[All Fields]) OR "daucus carota"[All Fields] OR "carrot"[All Fields]) AND ("seeds"[MeSH Terms] OR "seeds"[All Fields] OR "seed"[All Fields]) OR "therapeutic irrigation"[M…	Most Recent		((((((((("dried"[All Fields] AND ("lawsonia plant"[MeSH Terms] OR ("lawsonia"[All Fields] AND "plant"[All Fields]) OR "lawsonia plant"[All Fields] OR "henna"[All Fields])) OR ("daucus carota"[MeSH Terms] OR ("daucus"[All Fields] AND "carota"[All Fields]) OR "daucus carota"[All Fields] OR "carrot"[All Fields])) AND ("seeds"[MeSH Terms] OR "seeds"[All Fields] OR "seed"[All Fields])) OR "therapeutic…	3775	12:51:57
13	self-induced[All Fields] AND ("abortion, induced"[MeSH Terms] OR ("abortion"[All Fields] AND "induced"[All Fields]) OR "induced abortion"[All Fields] OR "abortion"[All Fields]) OR self-induced[All Fields] AND ("abortion,spontaneous"[MeSH Terms] OR ("abortion"[All Fields] AND "spontaneous"[All Fields]) OR "spontaneous abortion"[All Fields] OR "miscarriage"[All Fields]) OR "abortifacient agents"[Ph…	Most Recent		((((((("self-induced"[All Fields] AND ("abortion, induced"[MeSH Terms] OR ("abortion"[All Fields] AND "induced"[All Fields]) OR "induced abortion"[All Fields] OR "abortion"[All Fields])) OR "self-induced"[All Fields]) AND (("abortion"[All Fields] AND "spontaneous"[All Fields]) OR "spontaneous abortion"[All Fields] OR "miscarriage"[All Fields])) OR "abortifacient agents"[Pharmacological Action] OR…	748033	12:39:28
12	((((Medically[All Fields] AND ("abortion, induced"[MeSH Terms] OR ("abortion"[All Fields] AND "induced"[All Fields]) OR "induced abortion"[All Fields] OR ("induced"[All Fields] AND "abortion"[All Fields])) OR "ethacridine"[MeSH Terms] OR "ethacridine"[All Fields] OR ("ethacridine"[All Fields] AND "lactate"[All Fields]) OR "ethacridine lactate"[All Fields] OR Rivanol, "ethacridine"[MeSH Terms] OR …	Most Recent		(((((((((("medic"[All Fields] OR "medical"[All Fields] OR "medicalization"[MeSH Terms] OR "medicalization"[All Fields] OR "medicalizations"[All Fields] OR "medicalize"[All Fields] OR "medicalized"[All Fields] OR "medicalizes"[All Fields] OR "medicalizing"[All Fields] OR "medically"[All Fields] OR "medicals"[All Fields] OR "medicated"[All Fields] OR "medication s"[All Fields] OR "medics"[All Field…	123297	12:28:24
11	((((Medically[All Fields] AND ("abortion, induced"[MeSH Terms] OR ("abortion"[All Fields] AND "induced"[All Fields]) OR "induced abortion"[All Fields] OR ("induced"[All Fields] AND "abortion"[All Fields])) OR "ethacridine"[MeSH Terms] OR "ethacridine"[All Fields] OR ("ethacridine"[All Fields] AND "lactate"[All Fields]) OR "ethacridine lactate"[All Fields] OR Rivanol, "ethacridine"[MeSH Terms] OR …			((((((((((("medic"[All Fields] OR "medical"[All Fields] OR "medicalization"[MeSH Terms] OR "medicalization"[All Fields] OR "medicalizations"[All Fields] OR "medicalize"[All Fields] OR "medicalized"[All Fields] OR "medicalizes"[All Fields] OR "medicalizing"[All Fields] OR "medically"[All Fields] OR "medicals"[All Fields] OR "medicated"[All Fields] OR "medication s"[All Fields] OR "medics"[All Fiel…	4864	12:27:31
9	Medically[All Fields] AND ("abortion, induced"[MeSH Terms] OR ("abortion"[All Fields] AND "induced"[All Fields]) OR "induced abortion"[All Fields] OR ("induced"[All Fields] AND "abortion"[All Fields])) OR "ethacridine"[MeSH Terms] OR "ethacridine"[All Fields] OR ("ethacridine"[All Fields] AND "lactate"[All Fields]) OR "ethacridine lactate"[All Fields] OR Rivanol, "ethacridine"[MeSH Terms] OR "eth…			((((((((("medic"[All Fields] OR "medical"[All Fields] OR "medicalization"[MeSH Terms] OR "medicalization"[All Fields] OR "medicalizations"[All Fields] OR "medicalize"[All Fields] OR "medicalized"[All Fields] OR "medicalizes"[All Fields] OR "medicalizing"[All Fields] OR "medically"[All Fields] OR "medicals"[All Fields] OR "medicated"[All Fields] OR "medication s"[All Fields] OR "medics"[All Fields…	1789	12:25:36
8	medical[All Fields] AND ("abortion, induced"[MeSH Terms] OR ("abortion"[All Fields] AND "induced"[All Fields]) OR "induced abortion"[All Fields] OR "abortion"[All Fields]) OR "ru486"[All Fields] OR "methotrexate"[MeSH Terms] OR "methotrexate"[All Fields] OR late[All Fields] AND medical[All Fields] AND ("abortion, induced"[MeSH Terms] OR ("abortion"[All Fields] AND "induced"[All Fields]) OR "induc…			((((((("medic"[All Fields] OR "medical"[All Fields] OR "medicalization"[MeSH Terms] OR "medicalization"[All Fields] OR "medicalizations"[All Fields] OR "medicalize"[All Fields] OR "medicalized"[All Fields] OR "medicalizes"[All Fields] OR "medicalizing"[All Fields] OR "medically"[All Fields] OR "medicals"[All Fields] OR "medicated"[All Fields] OR "medication s"[All Fields] OR "medics"[All Fields] …	38	12:22:54
7	"MVA"[All Fields] OR ("electricity"[MeSH Terms] OR "electricity"[All Fields] OR "electric"[All Fields]) AND ("vacuum curettage"[MeSH Terms] OR ("vacuum"[All Fields] AND "curettage"[All Fields]) OR "vacuum curettage"[All Fields] OR ("vacuum"[All Fields] AND "aspiration"[All Fields]) OR "vacuum aspiration"[All Fields]) OR "EVA"[All Fields] OR (("suction"[MeSH Terms] OR "suction"[All Fields]) AND te…			(((("MVA"[All Fields] OR ("electricity"[MeSH Terms] OR "electricity"[All Fields] OR "electric"[All Fields])) AND ("vacuum curettage"[MeSH Terms] OR ("vacuum"[All Fields] AND "curettage"[All Fields]) OR "vacuum curettage"[All Fields] OR ("vacuum"[All Fields] AND "aspiration"[All Fields]) OR "vacuum aspiration"[All Fields])) OR "EVA"[All Fields] OR (("suction"[MeSH Terms] OR "suction"[All Fields]) …	16459	12:19:19
6	"curettage"[MeSH Terms] OR "curettage"[All Fields] OR "vacuum curettage"[MeSH Terms] OR ("vacuum"[All Fields] AND "curettage"[All Fields]) OR "vacuum curettage"[All Fields] OR ("vacuum"[All Fields] AND "aspiration"[All Fields]) OR "vacuum aspiration"[All Fields] OR ("manual"[All Fields]) AND ("vacuum curettage"[MeSH Terms] OR ("vacuum"[All Fields] AND "curettage"[All Fields]) OR "vacuum curettage…			("curettage"[MeSH Terms] OR "curettage"[All Fields] OR "vacuum curettage"[MeSH Terms] OR ("vacuum"[All Fields] AND "curettage"[All Fields]) OR "vacuum curettage"[All Fields] OR ("vacuum"[All Fields] AND "aspiration"[All Fields]) OR "vacuum aspiration"[All Fields] OR "manual"[All Fields]) AND ("vacuum curettage"[MeSH Terms] OR ("vacuum"[All Fields] AND "curettage"[All Fields]) OR "vacuum curettage…	2410	12:15:54
1	(((((((((((abortion[MeSH Terms]) OR "abortion"[Title/Abstract]) OR "abortions"[Title/Abstract]) OR abortion, criminal[MeSH Terms]) OR miscarriage[MeSH Terms]) OR "miscarriage"[Title/Abstract]) OR "menstrual regulation"[Title/Abstract]) OR legal abortion[MeSH Terms]) OR "termination of pregnancy"[Title/Abstract]) OR "pregnancy termination"[Title/Abstract])OR"postabortion"[Title/Abstract])OR "post-…			"abortion, induced"[MeSH Terms] OR "abortion"[Title/Abstract] OR "abortions"[Title/Abstract] OR "abortion, criminal"[MeSH Terms] OR "abortion, spontaneous"[MeSH Terms] OR "miscarriage"[Title/Abstract] OR "menstrual regulation"[Title/Abstract] OR "abortion, legal"[MeSH Terms] OR "termination of pregnancy"[Title/Abstract] OR "pregnancy termination"[Title/Abstract] OR "postabortion"[Title/Abstract] …	108102	12:11:25
